# Supplementary material for: Effects of Strategy-Based Memory Training for Older Adults: Do Booster Sessions Prompt Long-Term Benefits?
Source: Brain Sci. 2023 Sep 9;13(9):1301. doi: 10.3390/brainsci13091301 (PMC10526930; doi:10.3390/brainsci13091301)
Supplement: Supplementary file 1 [file brainsci-13-01301-s001.zip]

Archive with 1 entries (1 files):
- brainsci-2542142-supplementary.pdf
